# Supplementary material for: Exogenous ABA and IAA modulate physiological and hormonal adaptation strategies in Cleistocalyx operculatus and Syzygium jambos under long-term waterlogging conditions
Source: BMC Plant Biol. 2022 Nov 10;22:523. doi: 10.1186/s12870-022-03888-z (PMC9648000; doi:10.1186/s12870-022-03888-z)
Supplement: Supplementary file 3 — Additional file 3. [file 12870_2022_3888_MOESM3_ESM.xlsx]

## Sheet: C, operculatus
	Increment of plant height (cm)	Blade increment	Leaf area (cm2)	shoot fresh weight (g)	stem fresh weight (g)	stem dry weight (g)	Ars fresh weight (g)	Ars dry weight (g)	PRs roots fresh weight (g)	PRs roots dry weight (g)
ck1	39	39	963.78	36.95	32.02	8.914			68.648	8.962
ck2	33.5	41	801.66	36.89	34.51	6.082			64.98	9.138
ck3	37	40.5	850.3	31.37	33.72	9.649			68.21	7.321
ck4	34	37	863.74	25.32	35.568	7.862			64.7	8.379
ck5	35	35	860.32	25.68	33.99	8.673			65.8	10.821
w1	28.5	21	614.68	15.39	21.59	6.957	26.56	4.275	12.83	2.555
w2	21.5	16	542.97	17.2	31.74	8.136	33.466	5.197	11.16	2.636
w3	21.5	24	622.31	15.47	26.795	9.739	27.98	4.325	19.84	3.538
w4	27.5	21	562.8	15.08	31.16	8.236	38.861	4.438	10.4	1.894
w5	25.5	20	522.91	14.21	26.7	6.027	23.797	3.33	12.98	3.512
s+iaa1	26.5	20	895.98	16.72	27.93	12.77	34.789	5.477	14.952	2.047
s+iaa2	33	26	992.35	19.66	28.69	11.682	33.16	4.911	22.662	4.679
s+iaa3	29	18	707.97	16.65	36.93	13.291	28.467	2.999	12.9	3.911
s+iaa4	32	21	669.04	17.54	34.23	10.309	22.56	5.307	11.058	2.776
s+iaa5	33.5	29	676.78	21.78	28.77	13.712	47.143	5.504	19.098	2.128
w+iaa1	27	26	671.01	21.02	32.79	12.416	30.034	5.544	28.204	4.638
w+iaa2	29.5	26	698.56	16.97	34.01	11.84	32.148	7.85	19.308	3.287
w+iaa3	22	31	678.67	20.66	32.75	13.943	37.76	3.144	20.108	3.149
w+iaa4	24.5	23	626.41	20.32	28.3	12.09	35.782	3.863	18.89	3.463
w+iaa5	28	27	680.41	24.35	35.93	10.026	37.307	6.948	14.031	2.574
s+aba1	25.5	20	479.76	17.53	29.74	13.022	34.35	4.672	23.38	5.516
s+aba2	28	20	516.59	14.21	29.89	10.168	36.9	5.985	19.92	3.55
s+aba3	23	24	564.56	14.61	29.16	12.851	35.71	5.369	22.585	4.062
s+aba4	25	17	460.86	14.9	29.74	11.101	41.3	5.496	23.159	4.408
s+aba5	20	27	489.18	17.65	27.27	8.381	34.85	5.748	17.659	2.802
w+aba1	30	23	574.24	17.91	29.29	11.663	36.72	5.268	27.5	5.879
w+aba2	23	27	590.51	18.31	28.73	12.842	47.54	6.32	21.75	4.278
w+aba3	23	13	556.19	14.72	33.38	11.233	40.05	5.966	22.77	4.344
w+aba4	25.5	20	585	20.26	38.8	9.861	41.79	4.65	22.65	3.925
w+aba5	30	14	583.58	17.8	28.26	12.973	43.36	6.572	22.51	4.642

## Sheet: S, jambos
	Increment of plant height (cm)	Blade increment	Leaf area (cm2)	shoot fresh weight (g)	stem fresh weight (g)	stem dry weight (g)	Ars fresh weight (g)	Ars dry weight (g)	PRs roots fresh weight (g)	PRs roots dry weight (g)
CK1	25	31	514.71	18.49	6.97	2.602			6.292	1.741
CK2	26	30	592.06	13.34	6.46	2.25			6.82	1.726
CK3	26	33	403.14	16.01	5.73	1.984			7.34	1.565
CK4	27	26	516.02	24.68	10.34	3.573			8.07	2.729
CK5	27.5	25	655.1	22.97	10.8	3.947			9.69	2.524
W1	10	17	314.32	9.49	3.47	1.143	1.315	0.23	2.383	0.658
W2	10.5	12	200.38	8.95	2.68	0.949	2.844	0.299	1.902	0.582
W3	11	16	450.53	11.02	3.09	0.677	2.268	0.319	1.83	0.55
W4	9.5	13	350.26	9.76	2.47	0.797	1.65	0.443	1.258	0.347
W5	12	14	377.04	7.59	3.71	1.371	1.692	0.396	2.541	0.393
S+IAA1	11	12	272.17	8.88	4.67	2.231	1.84	0.398	1.55	0.398
S+IAA2	13.5	16	405.51	10.3	4.2	2.102	1.66	0.329	1.8	0.347
S+IAA3	12	16	286.38	7.84	5.4	2.543	1.99	0.35	2.27	0.455
S+IAA4	13	17	271.77	12.18	3	1.598	2.35	0.433	2.244	0.62
S+IAA5	13.5	16	416.59	12.58	5.08	2.487	2.77	0.43	2.58	0.878
W+IAA1	13	18	466.13	9.43	4.99	1.948	2.83	0.659	3.38	0.947
W+IAA2	11	22	446.37	10.88	3.83	3.27	2.723	0.549	4.26	1.009
W+IAA3	15	22	438.73	9.91	3.63	1.42	2.992	0.588	2.13	0.578
W+IAA4	16.5	18	382.73	9.66	4.63	1.735	3.313	0.782	2.08	0.32
W+IAA5	10.5	15	301.24	7.93	5.42	2.211	3.192	0.724	2.471	0.56
S+ABA1	12.5	16	342.13	9.19	3.05	2.237	2.724	0.793	2.013	0.52
S+ABA2	11.5	11	295.05	10.11	5.91	1.581	2.88	0.814	2.17	0.64
S+ABA3	11	14	205.97	6.46	2.78	1.987	3.112	0.601	2.4	0.58
S+ABA4	10	10	293.8	9.6	2.26	2.189	3.104	0.784	2.135	0.516
S+ABA5	12.5	16	264.94	10.32	4.21	2.367	3.203	0.631	2.673	0.646
W+ABA1	12	16	363.39	8.64	4.44	2.452	3.1	0.73	2.31	0.751
W+ABA2	7.5	10	349.66	9.29	4.45	2.058	3.44	0.689	3.434	1.076
W+ABA3	10	12	293.17	8.71	3.82	2.04	2.53	0.692	2.044	0.543
W+ABA4	10	8	297.51	7.35	3.74	1.43	3.23	0.572	3.63	0.94
W+ABA5	10.5	11	359.58	11.35	2.76	2.239	2.982	0.597	2.505	0.739
