# Supplementary material for: Exogenous ABA and IAA modulate physiological and hormonal adaptation strategies in Cleistocalyx operculatus and Syzygium jambos under long-term waterlogging conditions
Source: BMC Plant Biol. 2022 Nov 10;22:523. doi: 10.1186/s12870-022-03888-z (PMC9648000; doi:10.1186/s12870-022-03888-z)
Supplement: Supplementary file 4 — Additional file 4. [file 12870_2022_3888_MOESM4_ESM.xlsx]

## Sheet: C operculatus
	Chla	Chlb	Caro	TotalChl	Pn	Tr	Gs	WUE	Ci
ck1	382.27	98.4156	292.013	480.686	4.94	1.81	0.07	2.73	454.8
ck2	381.68	138.436	169.408	520.116	4.97	2.15	0.08	2.31	439.7
ck3	345.327	99.7602	245.794	445.087	4.79	1.83	0.08	2.62	436.5
ck4	390.364	79.2234	234.714	469.588	5.97	2.59	0.09	2.31	411.4
ck5	401.627	104.164	283.668	505.791	4.77	2.04	0.08	2.34	462.6
w1	159.164	32.7318	359.76	191.895	2.08	1.13	0.02	1.84	538.3
w2	172.421	42.4284	318.003	214.849	2.91	1.91	0.05	1.52	528.3
w3	135.529	31.8966	304.757	167.426	2.5	1.52	0.04	1.64	533.3
w4	115.98	29.8788	358.968	145.858	2.93	1.25	0.05	2.34	474.2
w5	119.096	31.1256	299.909	150.222	2.6	1.45	0.04	1.79	518.53
s+iaa1	219.769	77.5764	279.076	297.345	2.9	2.06	0.05	2.13	527
s+iaa2	207.135	66.4854	294.542	273.62	2.4	1.6	0.05	1.94	501.1
s+iaa3	208.795	46.8264	252.76	255.621	2.21	1.31	0.04	1.34	525
s+iaa4	207.709	38.4294	248.48	246.138	2.97	1.96	0.06	1.12	518.7
s+iaa5	214.5	72.0144	297.625	286.515	3.94	1.73	0.04	2.42	512.2
w+iaa1	173.788	82.4892	286.771	256.277	2.53	1.36	0.05	1.23	428.1
w+iaa2	191.953	87.582	332.417	279.535	2.77	1.24	0.03	1.73	419.1
w+iaa3	197.491	51.6906	268.78	249.181	2.86	1.65	0.03	2.18	490.2
w+iaa4	219.331	57.7374	353.968	277.068	3.37	2.66	0.02	1.72	545.2
w+iaa5	198.824	52.6992	303.194	251.523	2.88	1.64	0.02	1.66	470.65
s+aba1	153.165	51.465	317.052	204.63	2.08	2.12	0.04	1.31	502.1
s+aba2	154.521	42	256.088	196.521	2.91	1.38	0.03	2.16	455.6
s+aba3	184.696	51.5724	290.963	236.268	2.5	1.37	0.03	1.98	467.6
s+aba4	156.998	41.0202	344.955	198.019	2.93	1.06	0.02	2.26	447.3
s+aba5	184.755	49.1928	318.832	233.948	2.6	1.1	0.03	1.98	452.5
w+aba1	239.485	69.8994	313.713	309.384	3.51	2.31	0.06	1.52	514.2
w+aba2	228.466	76.1082	330.875	304.575	3.51	1.96	0.06	1.79	462.8
w+aba3	260.038	77.3688	331.755	337.407	3.54	2.05	0.06	1.73	472.8
w+aba4	221.517	61.9278	312.333	283.444	3.63	1.19	0.06	3.05	461.2
w+aba5	221.885	66.2178	308.891	288.103	3.42	2.93	0.09	1.17	552.5

## Sheet: S jambos
	Chla	Chlb	Caro	TotalChl	Pn	Tr	Gs	WUE	Ci
CK1	395.12	95.94	79.88	491.06	5.06	2.18	0.05	2.32	452.3
CK2	336.51	114.21	62.98	450.72	6.26	2.6	0.08	2.41	433.8
CK3	388.7	128.56	97.57	517.26	6.67	2.18	0.07	3.06	441.2
CK4	380.18	100.37	120.81	480.55	5.25	2.04	0.05	2.57	480.4
CK5	377.42	92.42	131.27	469.84	5.72	2.07	0.06	2.76	448.48
W1	214.29	56.11	63.49	270.4	2.38	1.33	0.03	1.79	508.3
W2	295.56	77.73	96.41	373.29	2.31	1.44	0.05	1.6	501.7
W3	298.32	70.09	86.31	368.41	2.77	1.35	0.03	2.05	493.3
W4	296.09	64.32	87.51	360.41	3.76	1.9	0.04	1.98	473.1
W5	287.62	62.79	92.81	350.41	2.47	1.41	0.03	1.76	508
S+IAA1	258.13	73.67	56.87	331.8	2.24	2.06	0.08	1.3	468.9
S+IAA2	319.44	87.19	83.96	406.63	2.16	1.67	0.04	1.97	432.2
S+IAA3	247.44	73.95	61.38	321.38	2.47	2.07	0.04	1.91	380.5
S+IAA4	268.44	64.63	60.92	333.07	2.95	3.03	0.06	1.2	407.9
S+IAA5	324.04	60.55	81.53	384.58	2.47	2.3	0.06	1.58	411.68
W+IAA1	311.77	77.55	83.3	389.32	2.77	1.93	0.04	1.44	438
W+IAA2	312.46	91.06	84.67	403.53	2.25	2.67	0.05	0.84	467.2
W+IAA3	322.95	68.37	65.67	391.33	2.04	1.78	0.04	1.15	496.9
W+IAA4	338.74	65.21	77.51	403.95	3.3	1.67	0.07	1.98	524.1
W+IAA5	292.93	61.92	76.49	354.86	2.78	1.95	0.05	1.42	476.82
S+ABA1	256.87	55.76	63.54	312.63	3.66	2.81	0.05	1.09	405.5
S+ABA2	269.15	50.6	70.47	319.75	3.08	1.56	0.05	1.29	399.3
S+ABA3	237.83	42.8	58.2	280.63	3.58	1.87	0.05	1.19	480.7
S+ABA4	273.66	74.28	75.09	347.94	3	2.5	0.06	0.97	419.4
S+ABA5	291.46	59.92	70.24	351.38	3.49	2.21	0.05	1.08	428.84
W+ABA1	312.08	83.58	71.88	395.66	2.8	2.73	0.06	1.03	489.3
W+ABA2	299.97	71.04	65.85	371.01	2.74	1.99	0.06	1.38	450.4
W+ABA3	303.6	87.71	107.1	391.31	3.14	2.16	0.04	1.45	458.6
W+ABA4	314.24	74.44	91.33	388.68	2.53	2.15	0.04	1.18	496.6
W+ABA5	318.21	85.17	69.12	403.37	2.8	2.26	0.05	1.24	473.73
