# Supplementary material for: Exogenous ABA and IAA modulate physiological and hormonal adaptation strategies in Cleistocalyx operculatus and Syzygium jambos under long-term waterlogging conditions
Source: BMC Plant Biol. 2022 Nov 10;22:523. doi: 10.1186/s12870-022-03888-z (PMC9648000; doi:10.1186/s12870-022-03888-z)
Supplement: Supplementary file 5 — Additional file 5. [file 12870_2022_3888_MOESM5_ESM.xlsx]

## Sheet: C operculatus
	ASA (mg/g•FW)	GSH (µg/g•FW)	CAT (UA•g-1•min-1)	POD (UA•g-1•min-1)	SOD (UA•mg-1•min-1)	O2·- (µg/g•Fw)	Relative conductivity (%)	MDA (µmol/g•Fw)	Proline (µg/g•Fw) content	Soluble proteins (µg/g•Fw)
ck1	1.4	341.12	140.08	36.64	58.89	28.56	0.35	92.1	17.22	2.31
ck2	1.45	341.38	126.28	35.12	77.1	36.67	0.35	81.37	18.27	2.15
ck3	1.34	319.21	145.25	31.24	90.42	37.55	0.35	88.87	17.75	2.51
ck4	1.49	343.35	138.34	39.72	96.19	35.49	0.34	79.8	17.44	2.72
ck5	1.34	358.21	135.14	32.62	89.27	33.4	0.34	82.06	19.78	2.39
w1	2.62	525.85	221.03	44.37	91.84	57.79	0.44	107.14	26.67	3.6
w2	2.78	552.79	222.01	46.21	98.55	54.05	0.49	105.64	27.36	3.45
w3	2.64	553.01	261.45	47.43	96.57	51.76	0.53	111.1	26.2	3.79
w4	2.31	544.3	193.65	48.94	95.64	50.51	0.52	98.51	28.96	3.09
w5	2.78	537.57	204.52	48.62	108.06	51.1	0.41	105.55	28.25	3.19
s+iaa1	2.37	465.9	180.8	73.97	101.68	41.02	0.48	100.5	23.29	2.84
s+iaa2	2.61	523.06	198.35	67.9	117.87	45.67	0.42	96.04	24.69	2.64
s+iaa3	2.47	520.79	231.76	46.28	108.48	43.3	0.49	106.17	24.33	3.29
s+iaa4	2.56	531.18	199.41	49.2	88.46	46.42	0.4	97.77	23.83	2.95
s+iaa5	2.48	464.84	226	58.14	97.94	46.68	0.4	102.38	24.2	3.15
w+iaa1	2.15	439.59	197.98	45.61	106.58	42.96	0.34	112.01	20.84	2.9
w+iaa2	2.27	424.78	199.78	37.62	99.97	39.53	0.34	96.11	20.6	2.9
w+iaa3	1.99	427.11	174.6	34.52	98.49	37.43	0.4	94.6	20.93	2.87
w+iaa4	2.1	434.32	218.18	46.83	97.42	41.78	0.4	107.24	21.71	3.02
w+iaa5	2.22	430.43	196.02	48.36	99.75	36.4	0.4	104.88	20.16	2.78
s+aba1	2.07	428	209.05	69.14	93.34	36.63	0.41	102.69	26.99	3.15
s+aba2	2.53	493.33	184.75	51	117.13	37.31	0.4	102.01	24.08	2.91
s+aba3	2.4	483.57	191.77	75.48	114.15	38.36	0.47	100.16	22.14	2.75
s+aba4	2.31	435.53	181.67	55.29	83.54	36.99	0.47	101.22	22.25	2.94
s+aba5	2	437.62	164.98	65.41	119.78	38.34	0.39	115.99	24	3.09
w+aba1	1.83	427.97	162.08	72.2	128.97	35.76	0.38	100.21	20.38	2.61
w+aba2	1.8	400.07	179.47	72.89	121.83	37.33	0.41	70.29	17.17	2.86
w+aba3	1.99	428.57	162.29	63.95	122.67	39.07	0.4	117.32	21.16	2.83
w+aba4	1.97	452.96	170.16	66.87	95.06	34.71	0.38	99.7	21.27	3.38
w+aba5	1.82	453.5	159.34	62.46	108.91	33.03	0.37	110.32	20.45	2.78

## Sheet: S jambos
	ASA (mg/g•FW)	GSH (µg/g•FW)	CAT (UA•g-1•min-1)	POD (UA•g-1•min-1)	SOD (UA•mg-1•min-1)	O2·- (µg/g•Fw)	Relative conductivity (%)	MDA (µmol/g•Fw)	Proline (µg/g•Fw) content	Soluble proteins (µg/g•Fw)
CK1	2.11	78.63	65.54	20.58	337.01	30.31	0.27	38.62	55.57	1.41
CK2	1.94	81.17	63.37	24.8	302.51	24	0.28	51.25	51.23	0.86
CK3	2.07	83.47	77.55	30.86	298.96	27.43	0.3	62.12	59.77	0.99
CK4	2.2	80.55	65.58	33.84	320.53	24.2	0.29	56.03	54.43	1.06
CK5	2.23	81.34	70.46	20	338.48	26.69	0.28	67.66	57.07	1.2
W1	3.19	199.5	106.51	23.65	327.74	53.02	0.37	109.39	95.79	2.59
W2	3.21	242.27	119.67	23.08	319.33	53.18	0.34	86.5	101.03	2.25
W3	3.25	218.04	103.13	30.98	306.37	51.32	0.43	86.7	96.48	2.77
W4	3.16	226.04	113.44	29.45	319.42	48.87	0.33	64.82	93.75	2.58
W5	3.35	203.15	96.6	25.94	317.05	52.69	0.37	103.76	98.79	2.54
S+IAA1	2.81	177.31	72.67	24.57	313.12	38.53	0.3	89.36	56.98	2.34
S+IAA2	2.85	204.19	80.65	32.14	307.96	38.24	0.29	76.8	66.81	2.46
S+IAA3	2.74	181.72	98.38	24.71	330.54	38.63	0.37	74.4	68.14	3.33
S+IAA4	3.22	182.6	76.66	30.13	340.38	38.04	0.35	62.98	61.18	2.29
S+IAA5	3.04	178.07	83.75	28.03	325.26	38.78	0.38	77.85	67.68	2.48
W+IAA1	3.07	191.56	67.8	25.53	293.98	36.91	0.33	76.91	78	2.85
W+IAA2	2.87	193.63	74.32	28.61	312.22	36.26	0.39	83.9	78.44	2.58
W+IAA3	2.96	186.74	84.2	27.24	308.26	36.68	0.35	69.47	69.8	2.19
W+IAA4	2.74	185.42	83.79	27.78	346.58	36.12	0.3	58.49	83.97	3.4
W+IAA5	2.84	185.91	78.55	25.24	327.89	37.2	0.34	76.04	80.7	2.83
S+ABA1	2.82	193.66	87.24	29.57	345.59	33.02	0.34	49.8	51.45	1.72
S+ABA2	2.81	190.1	67.8	29.69	354.94	32.48	0.37	87.97	58.68	2.3
S+ABA3	3.14	187.97	67.36	31.03	359.09	38.91	0.34	57.39	52.13	2.79
S+ABA4	2.94	168.67	89.51	30.88	361.51	32.13	0.4	57.33	64.88	2.12
S+ABA5	2.78	191.68	80	31.95	358.89	35.24	0.33	70.92	58.14	2.36
W+ABA1	2.73	177.47	67.36	25.27	313.58	32.85	0.36	58.42	51.79	2.19
W+ABA2	2.86	176.56	72.23	20.2	312.41	32.76	0.37	77.98	56.24	2
W+ABA3	2.74	162.17	77.99	22.82	305.08	32.88	0.26	64.94	68.87	2.89
W+ABA4	2.83	159.02	81.54	25.27	322.09	30.04	0.37	72.8	57.5	2.03
W+ABA5	2.8	163.41	87.27	24.63	317.66	33.05	0.28	85.48	61.45	1.89
