# Supplementary material for: Exogenous ABA and IAA modulate physiological and hormonal adaptation strategies in Cleistocalyx operculatus and Syzygium jambos under long-term waterlogging conditions
Source: BMC Plant Biol. 2022 Nov 10;22:523. doi: 10.1186/s12870-022-03888-z (PMC9648000; doi:10.1186/s12870-022-03888-z)
Supplement: Supplementary file 6 — Additional file 6. [file 12870_2022_3888_MOESM6_ESM.xlsx]

## Sheet: C operculatus
	ABAroot (ng/g•Fw)	IAAroot (ng/g•Fw)	GA3root (ng/g•Fw)	JA-Meroot (ng/g•Fw)		ABAleaf (ng/g•Fw)	IAAleaf (ng/g•Fw)	GA3leaf (ng/g•Fw)	JA-Meleaf (ng/g•Fw)
ck1	66.81	17.92	2.39	16.86		146.48	36.8	6.7	30.18
ck2	68.21	17.88	2.14	16.35		133.9	39.14	6.65	30.98
ck3	66.2	17.63	2.13	14.68		139.57	34.06	6.68	28.56
ck4	65.89	17.55	2.43	15.37		150.24	40.04	6.97	27.04
ck5	66.78	17.75	2.27	15.81		142.55	37.51	6.75	29.19
w1	52.95	30.74	3.95	8.2		133.9	20.87	5.53	23.91
w2	53.56	32.25	3.67	8.57		125.25	22.3	5.64	22.58
w3	47.85	27.94	3.51	8.04		120.17	21.65	5.25	20.1
w4	50.56	28.58	3.75	7.9		136.08	22.81	5.39	19.53
w5	51.23	29.88	3.72	8.18		128.85	21.91	5.45	21.53
s+iaa1	61.92	31.45	3.13	13.27		95.9	24.48	4.93	19.15
s+iaa2	56.86	32.62	3.59	13.18		105.88	21.55	5.36	17.01
s+iaa3	63.8	31.88	3.81	13.53		98.36	20.03	5.64	17.12
s+iaa4	54.18	35.08	3.14	12.47		112.67	21.35	5.73	17.08
s+iaa5	59.19	32.76	3.42	13.11		103.2	21.85	5.41	17.59
w+iaa1	55.06	22.86	3.42	15.44		124.39	27.68	5.4	9.88
w+iaa2	48.62	22.6	3.38	15.54		132.67	26.33	5.04	10.79
w+iaa3	54.31	25.22	3.54	15.96		128.76	29.51	5.64	9.19
w+iaa4	51.03	24.31	3.4	16.56		124.11	30.19	5.86	9.54
w+iaa5	52.26	23.75	3.43	15.87		127.48	28.43	5.49	9.85
s+aba1	67.58	28.19	3.82	16.64		120.45	40.5	6.08	17.12
s+aba2	57.92	26.94	3.44	15.51		109.6	38.34	5.78	17.19
s+aba3	64.84	25.33	3.72	16.24		119.89	35	5.82	16.06
s+aba4	57.79	25.8	3.56	15.96		106.86	33.45	5.74	16.64
s+aba5	62.03	26.56	3.63	16.08		114.2	36.82	5.86	16.75
w+aba1	82.38	48.15	4.41	22.88		125.54	20.08	5.1	21.99
w+aba2	79.4	45.49	4.1	22.63		119.07	21.99	5.05	19.36
w+aba3	82.57	50.51	4.49	23.65		108.34	20.36	4.63	19.11
w+aba4	85.08	46.75	4.61	22.28		117.43	24.09	4.61	19.79
w+aba5	82.36	47.72	4.4	22.86		117.6	21.63	4.85	20.06

## Sheet: S jambos
	ABAroot (ng/g•Fw)	IAAroot (ng/g•Fw)	GA3root (ng/g•Fw)	JA-Meroot (ng/g•Fw)		ABAleaf (ng/g•Fw)	IAAleaf (ng/g•Fw)	GA3leaf (ng/g•Fw)	JA-Meleaf (ng/g•Fw)
CK1	22.13	20.73	1.87	12.7		115.82	32.32	6.12	24.01
CK2	23.22	16.81	2.07	14.14		107.6	29.71	6.62	24.49
CK3	19.49	17.32	2.03	12.78		104.91	33.07	6.22	22.19
CK4	21.82	18.04	1.82	12.26		111.38	32.99	6.86	20.63
CK5	21.67	18.22	1.95	12.97		109.93	32.02	6.46	22.83
W1	24.32	14.76	3.53	15.1		79.22	11.95	2.42	11.96
W2	21.03	16.62	3.75	14.52		70.93	11.7	2.5	11.65
W3	24.6	16.14	3.88	13.56		73.42	12.82	2.37	10.96
W4	22.85	16.06	3.75	13.04		73.08	12.7	2.41	11.23
W5	23.2	15.9	3.73	14.05		74.16	12.29	2.43	11.45
S+IAA1	32.95	16.28	3.73	20.27		59.54	15.28	3.47	9.15
S+IAA2	26.66	17.8	3.6	18.69		61.49	15.84	3.75	9.97
S+IAA3	29.23	17.08	3.61	20.01		63.22	16.1	3.86	10.58
S+IAA4	28.44	17.39	3.51	18.49		63.66	16.39	3.82	10.81
S+IAA5	29.32	17.14	3.61	19.37		61.98	15.9	3.72	10.13
W+IAA1	24.26	17.92	2.83	14.68		61.92	12.7	3.03	9.8
W+IAA2	25	15.52	2.89	12.75		59.13	12.67	3.24	10.35
W+IAA3	25.52	18.21	2.93	13.15		58.32	14.27	3.07	9.44
W+IAA4	21.03	16.58	2.85	15.17		55.7	14.2	3.35	8.89
W+IAA5	23.95	17.06	2.87	13.94		58.77	13.46	3.17	9.62
S+ABA1	18.07	15.52	2.61	13.12		69.8	15.28	3.47	8.53
S+ABA2	19.05	15.21	2.71	13.27		79.03	16.93	3.6	8.89
S+ABA3	22.64	16.21	2.84	12.18		80.5	16.06	3	8.42
S+ABA4	23.22	16.51	2.61	13.53		81.81	16.73	3.01	8.87
S+ABA5	20.75	15.86	2.69	13.02		77.79	16.25	3.27	8.68
W+ABA1	18.03	16.43	2.7	15.68		68.84	13.73	3.76	9.84
W+ABA2	16.94	16.17	2.53	14.77		69.8	13.03	3.54	9.54
W+ABA3	14.69	17.39	2.93	15.75		74.27	15.04	3.81	10.58
W+ABA4	15.49	17.08	2.68	13.83		70.28	13.54	3.65	10.35
W+ABA5	16.28	16.77	2.71	15.01		70.8	13.83	3.69	10.08
